# Supplementary material for: Knowledge, Attitudes, and Practices Regarding Antibiotic Sales in Pharmacies in Medellín, Colombia 2023
Source: Antibiotics (Basel). 2023 Sep 19;12(9):1456. doi: 10.3390/antibiotics12091456 (PMC10525149; doi:10.3390/antibiotics12091456)
Supplement: Supplementary file 1 [file antibiotics-12-01456-s001.zip]

Archive with 1 entries (1 files):
- antibiotics-2621153-supplementary.pdf
